# Supplementary material for: Estimation of central blood pressure waveform from femoral blood pressure waveform by blind sources separation
Source: Front Cardiovasc Med. 2023 Nov 16;10:1280899. doi: 10.3389/fcvm.2023.1280899 (PMC10690369; doi:10.3389/fcvm.2023.1280899)
Supplement: Supplementary file 1 [file Datasheet1.csv]

samples/s	number	file_name	weight (kg)	height (cm)	age (y)	gender	signal length (samples)	channel 1	channel 2
500	8	17132520120181Z0Z0Z0				female	1159680	aorta	F. Artery
500	17	2013161615261414171227Z11201Z0Z0Z1	88	183	25	male	1207296	aorta	F. Artery
500	20	202310213211227Z11201Z0Z0Z0	80	187	39	male	1296128	aorta	F. Artery
500	22	222372423161227Z11241Z0Z0Z0				male	1772800	aorta	F. Artery
500	25	26101323241423101227Z11201Z0Z0Z0				male	1984512	aorta	F. Artery
500	26	261424102623117Zi16Zi14251241Z0Z0Z0				male	1854976	aorta	F. Artery
500	29	2623821623101227Z11201Z0Z0Z0	60	169	24	male	1707264	aorta	F. Artery
500	46	92520726231081227Z11201Z0Z0Z1	81	168	48	male	1216256	aorta	F. Artery
The oldest protocols did not record information on age, weight and height, which now cannot be provided anymore due to complete anonymization of data.
